# Supplementary material for: Using 13C in cattle hair to trace back the maize level in the feeding regime—A field test
Source: PLoS One. 2017 Nov 28;12(11):e0188926. doi: 10.1371/journal.pone.0188926 (PMC5705144; doi:10.1371/journal.pone.0188926)
Supplement: S1 Dataset — (XLSX) [file pone.0188926.s001.xlsx]

## Sheet: Data
Code	Farm	Cow	Hair	13C signature (‰)	Season	Lon ( E )	Milk Yield (kg/cow/yr)	Stocking rate (LU/ha)	Dietary proportion of maize (%)	Dietary proportion of grass (%)	Dietary proportion of concentrates (%)	Farm Size (ha)	Arable land (ha)	Grassland (ha)	Grazing regime	Annual mean temperature (°C)	Mean temperature during vegetation period (°C)	Annual precipitation (mm)	Precipitation during vegetation period (mm)	Length of vegetation period (d)
SIH1.1.1	A	a	X	-26.282	Winter	8.69467	7300	0.6	1e-05	71	29	75	13	31	Summer	9.8	22.9	706.1	210	175.98
SIH1.1.2	A	a	X	-25.9545	Winter	8.69467	7300	0.6	1e-05	71	29	75	13	31	Summer	9.8	22.9	706.1	210	175.98
SIH1.1.3	A	a	X	-25.5269	Summer	8.69467	7300	0.6	1e-05	71	29	75	13	31	Summer	9.8	22.9	706.1	210	175.98
SIH1.1.4	A	a	X	-22.9858	Summer	8.69467	7300	0.6	1e-05	71	29	75	13	31	Summer	9.8	22.9	706.1	210	175.98
SIH1.2.1	A	a	Y	-26.475	Winter	8.69467	7300	0.6	1e-05	71	29	75	13	31	Summer	9.8	22.9	706.1	210	175.98
SIH1.2.2	A	a	Y	-25.8914	Winter	8.69467	7300	0.6	1e-05	71	29	75	13	31	Summer	9.8	22.9	706.1	210	175.98
SIH1.2.3	A	a	Y	-25.5108	Summer	8.69467	7300	0.6	1e-05	71	29	75	13	31	Summer	9.8	22.9	706.1	210	175.98
SIH1.2.4	A	a	Y	-23.0467	Summer	8.69467	7300	0.6	1e-05	71	29	75	13	31	Summer	9.8	22.9	706.1	210	175.98
SIH1.3.1	A	a	Z	-26.2115	Winter	8.69467	7300	0.6	1e-05	71	29	75	13	31	Summer	9.8	22.9	706.1	210	175.98
SIH1.3.2	A	a	Z	-25.6386	Winter	8.69467	7300	0.6	1e-05	71	29	75	13	31	Summer	9.8	22.9	706.1	210	175.98
SIH1.3.3	A	a	Z	-23.8937	Summer	8.69467	7300	0.6	1e-05	71	29	75	13	31	Summer	9.8	22.9	706.1	210	175.98
SIH1.3.4	A	a	Z	-26.277	Summer	8.69467	7300	0.6	1e-05	71	29	75	13	31	Summer	9.8	22.9	706.1	210	175.98
SIH2.1.1	A	b	X	-23.1567	Winter	8.69467	7300	0.6	1e-05	71	29	75	13	31	Summer	9.8	22.9	706.1	210	175.98
SIH2.1.2	A	b	X	-26.2839	Winter	8.69467	7300	0.6	1e-05	71	29	75	13	31	Summer	9.8	22.9	706.1	210	175.98
SIH2.1.3	A	b	X	-23.8062	Summer	8.69467	7300	0.6	1e-05	71	29	75	13	31	Summer	9.8	22.9	706.1	210	175.98
SIH2.1.4	A	b	X	-23.5999	Summer	8.69467	7300	0.6	1e-05	71	29	75	13	31	Summer	9.8	22.9	706.1	210	175.98
SIH2.2.1	A	b	Y	-26.2305	Winter	8.69467	7300	0.6	1e-05	71	29	75	13	31	Summer	9.8	22.9	706.1	210	175.98
SIH2.2.2	A	b	Y	-26.0961	Winter	8.69467	7300	0.6	1e-05	71	29	75	13	31	Summer	9.8	22.9	706.1	210	175.98
SIH2.2.3	A	b	Y	-24.0541	Summer	8.69467	7300	0.6	1e-05	71	29	75	13	31	Summer	9.8	22.9	706.1	210	175.98
SIH2.2.4	A	b	Y	-26.0051	Summer	8.69467	7300	0.6	1e-05	71	29	75	13	31	Summer	9.8	22.9	706.1	210	175.98
SIH2.3.1	A	b	Z	-26.3167	Winter	8.69467	7300	0.6	1e-05	71	29	75	13	31	Summer	9.8	22.9	706.1	210	175.98
SIH2.3.2	A	b	Z	-26.1925	Winter	8.69467	7300	0.6	1e-05	71	29	75	13	31	Summer	9.8	22.9	706.1	210	175.98
SIH2.3.3	A	b	Z	-24.037	Summer	8.69467	7300	0.6	1e-05	71	29	75	13	31	Summer	9.8	22.9	706.1	210	175.98
SIH2.3.4	A	b	Z	-24.0159	Summer	8.69467	7300	0.6	1e-05	71	29	75	13	31	Summer	9.8	22.9	706.1	210	175.98
SIH3.1.1	B	a	X	-19.7731	Winter	8.36602	11212	0.9	39	36	25	142	20	32	No grazing	9.8	22.9	706.1	210	175.98
SIH3.1.2	B	a	X	-19.9608	Winter	8.36602	11212	0.9	39	36	25	142	20	32	No grazing	9.8	22.9	706.1	210	175.98
SIH3.1.3	B	a	X	-19.2184	Summer	8.36602	11212	0.9	39	36	25	142	20	32	No grazing	9.8	22.9	706.1	210	175.98
SIH3.1.4	B	a	X	-19.4029	Summer	8.36602	11212	0.9	39	36	25	142	20	32	No grazing	9.8	22.9	706.1	210	175.98
SIH3.2.1	B	a	Y	-19.8333	Winter	8.36602	11212	0.9	39	36	25	142	20	32	No grazing	9.8	22.9	706.1	210	175.98
SIH3.2.2	B	a	Y	-19.4988	Winter	8.36602	11212	0.9	39	36	25	142	20	32	No grazing	9.8	22.9	706.1	210	175.98
SIH3.2.3	B	a	Y	-20.0715	Summer	8.36602	11212	0.9	39	36	25	142	20	32	No grazing	9.8	22.9	706.1	210	175.98
SIH3.2.4	B	a	Y	-21.2072	Summer	8.36602	11212	0.9	39	36	25	142	20	32	No grazing	9.8	22.9	706.1	210	175.98
SIH3.3.1	B	a	Z	-19.8603	Winter	8.36602	11212	0.9	39	36	25	142	20	32	No grazing	9.8	22.9	706.1	210	175.98
SIH3.3.2	B	a	Z	-19.8873	Winter	8.36602	11212	0.9	39	36	25	142	20	32	No grazing	9.8	22.9	706.1	210	175.98
SIH3.3.3	B	a	Z	-19.2915	Summer	8.36602	11212	0.9	39	36	25	142	20	32	No grazing	9.8	22.9	706.1	210	175.98
SIH3.3.4	B	a	Z	-19.6433	Summer	8.36602	11212	0.9	39	36	25	142	20	32	No grazing	9.8	22.9	706.1	210	175.98
SIH4.1.1	B	b	X	-20.4155	Winter	8.36602	11212	0.9	39	36	25	142	20	32	No grazing	9.8	22.9	706.1	210	175.98
SIH4.1.2	B	b	X	-20.6205	Winter	8.36602	11212	0.9	39	36	25	142	20	32	No grazing	9.8	22.9	706.1	210	175.98
SIH4.1.3	B	b	X	-21.3183	Summer	8.36602	11212	0.9	39	36	25	142	20	32	No grazing	9.8	22.9	706.1	210	175.98
SIH4.1.4	B	b	X	-23.2296	Summer	8.36602	11212	0.9	39	36	25	142	20	32	No grazing	9.8	22.9	706.1	210	175.98
SIH4.2.1	B	b	Y	-20.1876	Winter	8.36602	11212	0.9	39	36	25	142	20	32	No grazing	9.8	22.9	706.1	210	175.98
SIH4.2.2	B	b	Y	-20.4845	Winter	8.36602	11212	0.9	39	36	25	142	20	32	No grazing	9.8	22.9	706.1	210	175.98
SIH4.2.3	B	b	Y	-20.7687	Summer	8.36602	11212	0.9	39	36	25	142	20	32	No grazing	9.8	22.9	706.1	210	175.98
SIH4.2.4	B	b	Y	-21.3438	Summer	8.36602	11212	0.9	39	36	25	142	20	32	No grazing	9.8	22.9	706.1	210	175.98
SIH4.3.1	B	b	Z	-20.2824	Winter	8.36602	11212	0.9	39	36	25	142	20	32	No grazing	9.8	22.9	706.1	210	175.98
SIH4.3.2	B	b	Z	-20.3642	Winter	8.36602	11212	0.9	39	36	25	142	20	32	No grazing	9.8	22.9	706.1	210	175.98
SIH4.3.3	B	b	Z	-21.7041	Summer	8.36602	11212	0.9	39	36	25	142	20	32	No grazing	9.8	22.9	706.1	210	175.98
SIH4.3.4	B	b	Z	-25.9858	Summer	8.36602	11212	0.9	39	36	25	142	20	32	No grazing	9.8	22.9	706.1	210	175.98
SIH5.1.1	C	a	X	-26.0497	Winter	8.61678	2500	1.6	1e-05	96	4	42.5	0.001	26	year-round	9.8	22.9	706.1	210	175.98
SIH5.1.2	C	a	X	-25.9342	Winter	8.61678	2500	1.6	1e-05	96	4	42.5	0.001	26	year-round	9.8	22.9	706.1	210	175.98
SIH5.1.3	C	a	X	-27.5079	Summer	8.61678	2500	1.6	1e-05	96	4	42.5	0.001	26	year-round	9.8	22.9	706.1	210	175.98
SIH5.1.4	C	a	X	-27.6564	Summer	8.61678	2500	1.6	1e-05	96	4	42.5	0.001	26	year-round	9.8	22.9	706.1	210	175.98
SIH5.2.1	C	a	Y	-26.0248	Winter	8.61678	2500	1.6	1e-05	96	4	42.5	0.001	26	year-round	9.8	22.9	706.1	210	175.98
SIH5.2.2	C	a	Y	-25.9121	Winter	8.61678	2500	1.6	1e-05	96	4	42.5	0.001	26	year-round	9.8	22.9	706.1	210	175.98
SIH5.2.3	C	a	Y	-27.5532	Summer	8.61678	2500	1.6	1e-05	96	4	42.5	0.001	26	year-round	9.8	22.9	706.1	210	175.98
SIH5.2.4	C	a	Y	-27.6616	Summer	8.61678	2500	1.6	1e-05	96	4	42.5	0.001	26	year-round	9.8	22.9	706.1	210	175.98
SIH5.3.1	C	a	Z	-26.0492	Winter	8.61678	2500	1.6	1e-05	96	4	42.5	0.001	26	year-round	9.8	22.9	706.1	210	175.98
SIH5.3.2	C	a	Z	-25.9933	Winter	8.61678	2500	1.6	1e-05	96	4	42.5	0.001	26	year-round	9.8	22.9	706.1	210	175.98
SIH5.3.3	C	a	Z	-27.5334	Summer	8.61678	2500	1.6	1e-05	96	4	42.5	0.001	26	year-round	9.8	22.9	706.1	210	175.98
SIH5.3.4	C	a	Z	-27.5756	Summer	8.61678	2500	1.6	1e-05	96	4	42.5	0.001	26	year-round	9.8	22.9	706.1	210	175.98
SIH6.1.1	C	b	X	-25.8395	Winter	8.61678	2500	1.6	1e-05	96	4	42.5	0.001	26	year-round	9.8	22.9	706.1	210	175.98
SIH6.1.2	C	b	X	-26.2001	Winter	8.61678	2500	1.6	1e-05	96	4	42.5	0.001	26	year-round	9.8	22.9	706.1	210	175.98
SIH6.1.3	C	b	X	-26.7734	Summer	8.61678	2500	1.6	1e-05	96	4	42.5	0.001	26	year-round	9.8	22.9	706.1	210	175.98
SIH6.1.4	C	b	X	-26.5678	Summer	8.61678	2500	1.6	1e-05	96	4	42.5	0.001	26	year-round	9.8	22.9	706.1	210	175.98
SIH6.2.1	C	b	Y	-26.3242	Winter	8.61678	2500	1.6	1e-05	96	4	42.5	0.001	26	year-round	9.8	22.9	706.1	210	175.98
SIH6.2.2	C	b	Y	-26.1184	Winter	8.61678	2500	1.6	1e-05	96	4	42.5	0.001	26	year-round	9.8	22.9	706.1	210	175.98
SIH6.2.3	C	b	Y	-27.2408	Summer	8.61678	2500	1.6	1e-05	96	4	42.5	0.001	26	year-round	9.8	22.9	706.1	210	175.98
SIH6.2.4	C	b	Y	-26.7269	Summer	8.61678	2500	1.6	1e-05	96	4	42.5	0.001	26	year-round	9.8	22.9	706.1	210	175.98
SIH6.3.1	C	b	Z	-25.7804	Winter	8.61678	2500	1.6	1e-05	96	4	42.5	0.001	26	year-round	9.8	22.9	706.1	210	175.98
SIH6.3.2	C	b	Z	-27.594	Winter	8.61678	2500	1.6	1e-05	96	4	42.5	0.001	26	year-round	9.8	22.9	706.1	210	175.98
SIH6.3.3	C	b	Z	-26.889	Summer	8.61678	2500	1.6	1e-05	96	4	42.5	0.001	26	year-round	9.8	22.9	706.1	210	175.98
SIH6.3.4	C	b	Z	-26.4689	Summer	8.61678	2500	1.6	1e-05	96	4	42.5	0.001	26	year-round	9.8	22.9	706.1	210	175.98
SIH7.1.1	D	a	X	-20.2063	Winter	8.33358	9500	1.4	35	35	30	45	15	15	Summer	9.8	22.9	706.1	210	175.98
SIH7.1.2	D	a	X	-20.2633	Winter	8.33358	9500	1.4	35	35	30	45	15	15	Summer	9.8	22.9	706.1	210	175.98
SIH7.1.3	D	a	X	-21.0313	Summer	8.33358	9500	1.4	35	35	30	45	15	15	Summer	9.8	22.9	706.1	210	175.98
SIH7.1.4	D	a	X	-21.4044	Summer	8.33358	9500	1.4	35	35	30	45	15	15	Summer	9.8	22.9	706.1	210	175.98
SIH7.2.1	D	a	Y	-20.6114	Winter	8.33358	9500	1.4	35	35	30	45	15	15	Summer	9.8	22.9	706.1	210	175.98
SIH7.2.2	D	a	Y	-20.2274	Winter	8.33358	9500	1.4	35	35	30	45	15	15	Summer	9.8	22.9	706.1	210	175.98
SIH7.2.3	D	a	Y	-20.9308	Summer	8.33358	9500	1.4	35	35	30	45	15	15	Summer	9.8	22.9	706.1	210	175.98
SIH7.2.4	D	a	Y	-21.0976	Summer	8.33358	9500	1.4	35	35	30	45	15	15	Summer	9.8	22.9	706.1	210	175.98
SIH7.3.1	D	a	Z	-20.4743	Winter	8.33358	9500	1.4	35	35	30	45	15	15	Summer	9.8	22.9	706.1	210	175.98
SIH7.3.2	D	a	Z	-20.6411	Winter	8.33358	9500	1.4	35	35	30	45	15	15	Summer	9.8	22.9	706.1	210	175.98
SIH7.3.3	D	a	Z	-21.4334	Summer	8.33358	9500	1.4	35	35	30	45	15	15	Summer	9.8	22.9	706.1	210	175.98
SIH7.3.4	D	a	Z	-21.3546	Summer	8.33358	9500	1.4	35	35	30	45	15	15	Summer	9.8	22.9	706.1	210	175.98
SIH8.1.1	D	b	X	-17.5087	Winter	8.33358	9500	1.4	35	35	30	45	15	15	Summer	9.8	22.9	706.1	210	175.98
SIH8.1.2	D	b	X	-18.6002	Winter	8.33358	9500	1.4	35	35	30	45	15	15	Summer	9.8	22.9	706.1	210	175.98
SIH8.1.3	D	b	X	-25.0531	Summer	8.33358	9500	1.4	35	35	30	45	15	15	Summer	9.8	22.9	706.1	210	175.98
SIH8.1.4	D	b	X	-24.6946	Summer	8.33358	9500	1.4	35	35	30	45	15	15	Summer	9.8	22.9	706.1	210	175.98
SIH8.2.1	D	b	Y	-17.5686	Winter	8.33358	9500	1.4	35	35	30	45	15	15	Summer	9.8	22.9	706.1	210	175.98
SIH8.2.2	D	b	Y	-17.9923	Winter	8.33358	9500	1.4	35	35	30	45	15	15	Summer	9.8	22.9	706.1	210	175.98
SIH8.2.3	D	b	Y	-25.6504	Summer	8.33358	9500	1.4	35	35	30	45	15	15	Summer	9.8	22.9	706.1	210	175.98
SIH8.2.4	D	b	Y	-24.8447	Summer	8.33358	9500	1.4	35	35	30	45	15	15	Summer	9.8	22.9	706.1	210	175.98
SIH8.3.1	D	b	Z	-17.4024	Winter	8.33358	9500	1.4	35	35	30	45	15	15	Summer	9.8	22.9	706.1	210	175.98
SIH8.3.2	D	b	Z	-18.0672	Winter	8.33358	9500	1.4	35	35	30	45	15	15	Summer	9.8	22.9	706.1	210	175.98
SIH8.3.3	D	b	Z	-25.4942	Summer	8.33358	9500	1.4	35	35	30	45	15	15	Summer	9.8	22.9	706.1	210	175.98
SIH8.3.4	D	b	Z	-24.9679	Summer	8.33358	9500	1.4	35	35	30	45	15	15	Summer	9.8	22.9	706.1	210	175.98
SIH10.1.1	E	b	X	-26.0801	Winter	8.63802	2500	1	1e-05	100	1e-05	20	0.001	19.8	year-round	9.8	22.9	706.1	210	175.98
SIH10.1.2	E	b	X	-26.1551	Winter	8.63802	2500	1	1e-05	100	1e-05	20	0.001	19.8	year-round	9.8	22.9	706.1	210	175.98
SIH10.1.3	E	b	X	-26.6781	Summer	8.63802	2500	1	1e-05	100	1e-05	20	0.001	19.8	year-round	9.8	22.9	706.1	210	175.98
SIH10.1.4	E	b	X	-26.4435	Summer	8.63802	2500	1	1e-05	100	1e-05	20	0.001	19.8	year-round	9.8	22.9	706.1	210	175.98
SIH10.2.1	E	b	Y	-26.096	Winter	8.63802	2500	1	1e-05	100	1e-05	20	0.001	19.8	year-round	9.8	22.9	706.1	210	175.98
SIH10.2.2	E	b	Y	-26.1493	Winter	8.63802	2500	1	1e-05	100	1e-05	20	0.001	19.8	year-round	9.8	22.9	706.1	210	175.98
SIH10.2.3	E	b	Y	-26.486	Summer	8.63802	2500	1	1e-05	100	1e-05	20	0.001	19.8	year-round	9.8	22.9	706.1	210	175.98
SIH10.2.4	E	b	Y	-26.2282	Summer	8.63802	2500	1	1e-05	100	1e-05	20	0.001	19.8	year-round	9.8	22.9	706.1	210	175.98
SIH10.3.1	E	b	Z	-25.975	Winter	8.63802	2500	1	1e-05	100	1e-05	20	0.001	19.8	year-round	9.8	22.9	706.1	210	175.98
SIH10.3.2	E	b	Z	-26.0186	Winter	8.63802	2500	1	1e-05	100	1e-05	20	0.001	19.8	year-round	9.8	22.9	706.1	210	175.98
SIH10.3.3	E	b	Z	-26.4081	Summer	8.63802	2500	1	1e-05	100	1e-05	20	0.001	19.8	year-round	9.8	22.9	706.1	210	175.98
SIH10.3.4	E	b	Z	-26.4558	Summer	8.63802	2500	1	1e-05	100	1e-05	20	0.001	19.8	year-round	9.8	22.9	706.1	210	175.98
SIH9.1.1	E	a	X	-25.6303	Winter	8.63802	2500	1	1e-05	100	1e-05	20	0.001	19.8	year-round	9.8	22.9	706.1	210	175.98
SIH9.1.2	E	a	X	-26.0149	Winter	8.63802	2500	1	1e-05	100	1e-05	20	0.001	19.8	year-round	9.8	22.9	706.1	210	175.98
SIH9.1.3	E	a	X	-26.1813	Summer	8.63802	2500	1	1e-05	100	1e-05	20	0.001	19.8	year-round	9.8	22.9	706.1	210	175.98
SIH9.1.4	E	a	X	-25.9922	Summer	8.63802	2500	1	1e-05	100	1e-05	20	0.001	19.8	year-round	9.8	22.9	706.1	210	175.98
SIH9.2.1	E	a	Y	-25.8947	Winter	8.63802	2500	1	1e-05	100	1e-05	20	0.001	19.8	year-round	9.8	22.9	706.1	210	175.98
SIH9.2.2	E	a	Y	-26.4808	Winter	8.63802	2500	1	1e-05	100	1e-05	20	0.001	19.8	year-round	9.8	22.9	706.1	210	175.98
SIH9.2.3	E	a	Y	-25.8582	Summer	8.63802	2500	1	1e-05	100	1e-05	20	0.001	19.8	year-round	9.8	22.9	706.1	210	175.98
SIH9.2.4	E	a	Y	-25.6743	Summer	8.63802	2500	1	1e-05	100	1e-05	20	0.001	19.8	year-round	9.8	22.9	706.1	210	175.98
SIH9.3.1	E	a	Z	-26.0461	Winter	8.63802	2500	1	1e-05	100	1e-05	20	0.001	19.8	year-round	9.8	22.9	706.1	210	175.98
SIH9.3.2	E	a	Z	-26.3479	Winter	8.63802	2500	1	1e-05	100	1e-05	20	0.001	19.8	year-round	9.8	22.9	706.1	210	175.98
SIH9.3.3	E	a	Z	-25.5969	Summer	8.63802	2500	1	1e-05	100	1e-05	20	0.001	19.8	year-round	9.8	22.9	706.1	210	175.98
SIH9.3.4	E	a	Z	-25.6617	Summer	8.63802	2500	1	1e-05	100	1e-05	20	0.001	19.8	year-round	9.8	22.9	706.1	210	175.98
SIH11.1.1	F	a	X	-26.6429	Winter	10.6737	2500	0.8	1e-05	100	1e-05	150	60	90	year-round	9.2	22.8	726.7	215.2	170.6
SIH11.1.2	F	a	X	-26.4952	Winter	10.6737	2500	0.8	1e-05	100	1e-05	150	60	90	year-round	9.2	22.8	726.7	215.2	170.6
SIH11.1.3	F	a	X	-26.5575	Summer	10.6737	2500	0.8	1e-05	100	1e-05	150	60	90	year-round	9.2	22.8	726.7	215.2	170.6
SIH11.1.4	F	a	X	-26.3603	Summer	10.6737	2500	0.8	1e-05	100	1e-05	150	60	90	year-round	9.2	22.8	726.7	215.2	170.6
SIH11.2.1	F	a	Y	-26.7029	Winter	10.6737	2500	0.8	1e-05	100	1e-05	150	60	90	year-round	9.2	22.8	726.7	215.2	170.6
SIH11.2.2	F	a	Y	-26.5673	Winter	10.6737	2500	0.8	1e-05	100	1e-05	150	60	90	year-round	9.2	22.8	726.7	215.2	170.6
SIH11.2.3	F	a	Y	-26.4372	Summer	10.6737	2500	0.8	1e-05	100	1e-05	150	60	90	year-round	9.2	22.8	726.7	215.2	170.6
SIH11.2.4	F	a	Y	-26.5026	Summer	10.6737	2500	0.8	1e-05	100	1e-05	150	60	90	year-round	9.2	22.8	726.7	215.2	170.6
SIH11.3.1	F	a	Z	-26.7379	Winter	10.6737	2500	0.8	1e-05	100	1e-05	150	60	90	year-round	9.2	22.8	726.7	215.2	170.6
SIH11.3.2	F	a	Z	-26.641	Winter	10.6737	2500	0.8	1e-05	100	1e-05	150	60	90	year-round	9.2	22.8	726.7	215.2	170.6
SIH11.3.3	F	a	Z	-26.5557	Summer	10.6737	2500	0.8	1e-05	100	1e-05	150	60	90	year-round	9.2	22.8	726.7	215.2	170.6
SIH11.3.4	F	a	Z	-26.5482	Summer	10.6737	2500	0.8	1e-05	100	1e-05	150	60	90	year-round	9.2	22.8	726.7	215.2	170.6
SIH12.1.1	F	b	X	-26.3442	Winter	10.6737	2500	0.8	1e-05	100	1e-05	150	60	90	year-round	9.2	22.8	726.7	215.2	170.6
SIH12.1.2	F	b	X	-26.2886	Winter	10.6737	2500	0.8	1e-05	100	1e-05	150	60	90	year-round	9.2	22.8	726.7	215.2	170.6
SIH12.1.3	F	b	X	-26.3649	Summer	10.6737	2500	0.8	1e-05	100	1e-05	150	60	90	year-round	9.2	22.8	726.7	215.2	170.6
SIH12.1.4	F	b	X	-26.256	Summer	10.6737	2500	0.8	1e-05	100	1e-05	150	60	90	year-round	9.2	22.8	726.7	215.2	170.6
SIH12.2.1	F	b	Y	-26.247	Winter	10.6737	2500	0.8	1e-05	100	1e-05	150	60	90	year-round	9.2	22.8	726.7	215.2	170.6
SIH12.2.2	F	b	Y	-26.2793	Winter	10.6737	2500	0.8	1e-05	100	1e-05	150	60	90	year-round	9.2	22.8	726.7	215.2	170.6
SIH12.2.3	F	b	Y	-26.0683	Summer	10.6737	2500	0.8	1e-05	100	1e-05	150	60	90	year-round	9.2	22.8	726.7	215.2	170.6
SIH12.2.4	F	b	Y	-26.1888	Summer	10.6737	2500	0.8	1e-05	100	1e-05	150	60	90	year-round	9.2	22.8	726.7	215.2	170.6
SIH12.3.1	F	b	Z	-26.3171	Winter	10.6737	2500	0.8	1e-05	100	1e-05	150	60	90	year-round	9.2	22.8	726.7	215.2	170.6
SIH12.3.2	F	b	Z	-26.534	Winter	10.6737	2500	0.8	1e-05	100	1e-05	150	60	90	year-round	9.2	22.8	726.7	215.2	170.6
SIH12.3.3	F	b	Z	-26.02	Summer	10.6737	2500	0.8	1e-05	100	1e-05	150	60	90	year-round	9.2	22.8	726.7	215.2	170.6
SIH12.3.4	F	b	Z	-26.3052	Summer	10.6737	2500	0.8	1e-05	100	1e-05	150	60	90	year-round	9.2	22.8	726.7	215.2	170.6
SIH13.1.1	G	a	X	-26.0285	Winter	10.3033	2500	0.6	1e-05	98	2	72	20	50	year-round	9.2	22.8	726.7	215.2	170.6
SIH13.1.2	G	a	X	-25.6084	Winter	10.3033	2500	0.6	1e-05	98	2	72	20	50	year-round	9.2	22.8	726.7	215.2	170.6
SIH13.1.3	G	a	X	-26.5749	Summer	10.3033	2500	0.6	1e-05	98	2	72	20	50	year-round	9.2	22.8	726.7	215.2	170.6
SIH13.1.4	G	a	X	-26.3717	Summer	10.3033	2500	0.6	1e-05	98	2	72	20	50	year-round	9.2	22.8	726.7	215.2	170.6
SIH13.2.1	G	a	Y	-25.8254	Winter	10.3033	2500	0.6	1e-05	98	2	72	20	50	year-round	9.2	22.8	726.7	215.2	170.6
SIH13.2.2	G	a	Y	-25.9564	Winter	10.3033	2500	0.6	1e-05	98	2	72	20	50	year-round	9.2	22.8	726.7	215.2	170.6
SIH13.2.3	G	a	Y	-26.6731	Summer	10.3033	2500	0.6	1e-05	98	2	72	20	50	year-round	9.2	22.8	726.7	215.2	170.6
SIH13.2.4	G	a	Y	-26.6967	Summer	10.3033	2500	0.6	1e-05	98	2	72	20	50	year-round	9.2	22.8	726.7	215.2	170.6
SIH13.3.1	G	a	Z	-25.9237	Winter	10.3033	2500	0.6	1e-05	98	2	72	20	50	year-round	9.2	22.8	726.7	215.2	170.6
SIH13.3.2	G	a	Z	-25.8028	Winter	10.3033	2500	0.6	1e-05	98	2	72	20	50	year-round	9.2	22.8	726.7	215.2	170.6
SIH13.3.3	G	a	Z	-26.73	Summer	10.3033	2500	0.6	1e-05	98	2	72	20	50	year-round	9.2	22.8	726.7	215.2	170.6
SIH13.3.4	G	a	Z	-26.2965	Summer	10.3033	2500	0.6	1e-05	98	2	72	20	50	year-round	9.2	22.8	726.7	215.2	170.6
SIH14.1.1	G	b	X	-25.8522	Winter	10.3033	2500	0.6	1e-05	98	2	72	20	50	year-round	9.2	22.8	726.7	215.2	170.6
SIH14.1.2	G	b	X	-25.5866	Winter	10.3033	2500	0.6	1e-05	98	2	72	20	50	year-round	9.2	22.8	726.7	215.2	170.6
SIH14.1.3	G	b	X	-26.2192	Summer	10.3033	2500	0.6	1e-05	98	2	72	20	50	year-round	9.2	22.8	726.7	215.2	170.6
SIH14.1.4	G	b	X	-25.5336	Summer	10.3033	2500	0.6	1e-05	98	2	72	20	50	year-round	9.2	22.8	726.7	215.2	170.6
SIH14.2.1	G	b	Y	-25.878	Winter	10.3033	2500	0.6	1e-05	98	2	72	20	50	year-round	9.2	22.8	726.7	215.2	170.6
SIH14.2.2	G	b	Y	-25.9307	Winter	10.3033	2500	0.6	1e-05	98	2	72	20	50	year-round	9.2	22.8	726.7	215.2	170.6
SIH14.2.3	G	b	Y	-26.8015	Summer	10.3033	2500	0.6	1e-05	98	2	72	20	50	year-round	9.2	22.8	726.7	215.2	170.6
SIH14.2.4	G	b	Y	-25.7299	Summer	10.3033	2500	0.6	1e-05	98	2	72	20	50	year-round	9.2	22.8	726.7	215.2	170.6
SIH14.3.1	G	b	Z	-25.8852	Winter	10.3033	2500	0.6	1e-05	98	2	72	20	50	year-round	9.2	22.8	726.7	215.2	170.6
SIH14.3.2	G	b	Z	-25.5573	Winter	10.3033	2500	0.6	1e-05	98	2	72	20	50	year-round	9.2	22.8	726.7	215.2	170.6
SIH14.3.3	G	b	Z	-26.455	Summer	10.3033	2500	0.6	1e-05	98	2	72	20	50	year-round	9.2	22.8	726.7	215.2	170.6
SIH14.3.4	G	b	Z	-25.7619	Summer	10.3033	2500	0.6	1e-05	98	2	72	20	50	year-round	9.2	22.8	726.7	215.2	170.6
SIH15.1.1	H	a	X	-19.4056	Winter	10.4845	9600	1.9	53	27	20	105	30	35	No grazing	9.2	22.8	726.7	215.2	170.6
SIH15.1.2	H	a	X	-19.4033	Winter	10.4845	9600	1.9	53	27	20	105	30	35	No grazing	9.2	22.8	726.7	215.2	170.6
SIH15.1.3	H	a	X	-19.3055	Summer	10.4845	9600	1.9	53	27	20	105	30	35	No grazing	9.2	22.8	726.7	215.2	170.6
SIH15.1.4	H	a	X	-19.364	Summer	10.4845	9600	1.9	53	27	20	105	30	35	No grazing	9.2	22.8	726.7	215.2	170.6
SIH15.2.1	H	a	Y	-19.2451	Winter	10.4845	9600	1.9	53	27	20	105	30	35	No grazing	9.2	22.8	726.7	215.2	170.6
SIH15.2.2	H	a	Y	-19.5938	Winter	10.4845	9600	1.9	53	27	20	105	30	35	No grazing	9.2	22.8	726.7	215.2	170.6
SIH15.2.3	H	a	Y	-19.1516	Summer	10.4845	9600	1.9	53	27	20	105	30	35	No grazing	9.2	22.8	726.7	215.2	170.6
SIH15.2.4	H	a	Y	-20.5511	Summer	10.4845	9600	1.9	53	27	20	105	30	35	No grazing	9.2	22.8	726.7	215.2	170.6
SIH15.3.1	H	a	Z	-19.1775	Winter	10.4845	9600	1.9	53	27	20	105	30	35	No grazing	9.2	22.8	726.7	215.2	170.6
SIH15.3.2	H	a	Z	-19.393	Winter	10.4845	9600	1.9	53	27	20	105	30	35	No grazing	9.2	22.8	726.7	215.2	170.6
SIH15.3.3	H	a	Z	-18.9146	Summer	10.4845	9600	1.9	53	27	20	105	30	35	No grazing	9.2	22.8	726.7	215.2	170.6
SIH15.3.4	H	a	Z	-19.1506	Summer	10.4845	9600	1.9	53	27	20	105	30	35	No grazing	9.2	22.8	726.7	215.2	170.6
SIH16.1.1	H	b	X	-21.5791	Winter	10.4845	9600	1.9	53	27	20	105	30	35	No grazing	9.2	22.8	726.7	215.2	170.6
SIH16.1.2	H	b	X	-18.8649	Winter	10.4845	9600	1.9	53	27	20	105	30	35	No grazing	9.2	22.8	726.7	215.2	170.6
SIH16.1.3	H	b	X	-19.1698	Summer	10.4845	9600	1.9	53	27	20	105	30	35	No grazing	9.2	22.8	726.7	215.2	170.6
SIH16.1.4	H	b	X	-19.2447	Summer	10.4845	9600	1.9	53	27	20	105	30	35	No grazing	9.2	22.8	726.7	215.2	170.6
SIH16.2.1	H	b	Y	-21.3995	Winter	10.4845	9600	1.9	53	27	20	105	30	35	No grazing	9.2	22.8	726.7	215.2	170.6
SIH16.2.2	H	b	Y	-18.7907	Winter	10.4845	9600	1.9	53	27	20	105	30	35	No grazing	9.2	22.8	726.7	215.2	170.6
SIH16.2.3	H	b	Y	-20.1384	Summer	10.4845	9600	1.9	53	27	20	105	30	35	No grazing	9.2	22.8	726.7	215.2	170.6
SIH16.2.4	H	b	Y	-19.0473	Summer	10.4845	9600	1.9	53	27	20	105	30	35	No grazing	9.2	22.8	726.7	215.2	170.6
SIH16.3.1	H	b	Z	-21.3745	Winter	10.4845	9600	1.9	53	27	20	105	30	35	No grazing	9.2	22.8	726.7	215.2	170.6
SIH16.3.2	H	b	Z	-18.984	Winter	10.4845	9600	1.9	53	27	20	105	30	35	No grazing	9.2	22.8	726.7	215.2	170.6
SIH16.3.3	H	b	Z	-19.3836	Summer	10.4845	9600	1.9	53	27	20	105	30	35	No grazing	9.2	22.8	726.7	215.2	170.6
SIH16.3.4	H	b	Z	-18.9431	Summer	10.4845	9600	1.9	53	27	20	105	30	35	No grazing	9.2	22.8	726.7	215.2	170.6
SIH17.1.1	I	a	X	-20.5216	Winter	10.7425	9000	0.3	36	36	28	140	2.5	8.3	Summer	9.2	22.8	726.7	215.2	170.6
SIH17.1.2	I	a	X	-20.5025	Winter	10.7425	9000	0.3	36	36	28	140	2.5	8.3	Summer	9.2	22.8	726.7	215.2	170.6
SIH17.1.3	I	a	X	-21.7137	Summer	10.7425	9000	0.3	36	36	28	140	2.5	8.3	Summer	9.2	22.8	726.7	215.2	170.6
SIH17.1.4	I	a	X	-21.9091	Summer	10.7425	9000	0.3	36	36	28	140	2.5	8.3	Summer	9.2	22.8	726.7	215.2	170.6
SIH17.2.1	I	a	Y	-20.6903	Winter	10.7425	9000	0.3	36	36	28	140	2.5	8.3	Summer	9.2	22.8	726.7	215.2	170.6
SIH17.2.2	I	a	Y	-20.8461	Winter	10.7425	9000	0.3	36	36	28	140	2.5	8.3	Summer	9.2	22.8	726.7	215.2	170.6
SIH17.2.3	I	a	Y	-22.0834	Summer	10.7425	9000	0.3	36	36	28	140	2.5	8.3	Summer	9.2	22.8	726.7	215.2	170.6
SIH17.2.4	I	a	Y	-21.7254	Summer	10.7425	9000	0.3	36	36	28	140	2.5	8.3	Summer	9.2	22.8	726.7	215.2	170.6
SIH17.3.1	I	a	Z	-20.6923	Winter	10.7425	9000	0.3	36	36	28	140	2.5	8.3	Summer	9.2	22.8	726.7	215.2	170.6
SIH17.3.2	I	a	Z	-20.6644	Winter	10.7425	9000	0.3	36	36	28	140	2.5	8.3	Summer	9.2	22.8	726.7	215.2	170.6
SIH17.3.3	I	a	Z	-21.9083	Summer	10.7425	9000	0.3	36	36	28	140	2.5	8.3	Summer	9.2	22.8	726.7	215.2	170.6
SIH17.3.4	I	a	Z	-21.7916	Summer	10.7425	9000	0.3	36	36	28	140	2.5	8.3	Summer	9.2	22.8	726.7	215.2	170.6
SIH18.1.1	I	b	X	-21.3815	Winter	10.7425	9000	0.3	36	36	28	140	2.5	8.3	Summer	9.2	22.8	726.7	215.2	170.6
SIH18.1.2	I	b	X	-21.4072	Winter	10.7425	9000	0.3	36	36	28	140	2.5	8.3	Summer	9.2	22.8	726.7	215.2	170.6
SIH18.1.3	I	b	X	-22.111	Summer	10.7425	9000	0.3	36	36	28	140	2.5	8.3	Summer	9.2	22.8	726.7	215.2	170.6
SIH18.1.4	I	b	X	-21.6815	Summer	10.7425	9000	0.3	36	36	28	140	2.5	8.3	Summer	9.2	22.8	726.7	215.2	170.6
SIH18.2.1	I	b	Y	-21.1284	Winter	10.7425	9000	0.3	36	36	28	140	2.5	8.3	Summer	9.2	22.8	726.7	215.2	170.6
SIH18.2.2	I	b	Y	-21.4334	Winter	10.7425	9000	0.3	36	36	28	140	2.5	8.3	Summer	9.2	22.8	726.7	215.2	170.6
SIH18.2.3	I	b	Y	-22.3217	Summer	10.7425	9000	0.3	36	36	28	140	2.5	8.3	Summer	9.2	22.8	726.7	215.2	170.6
SIH18.2.4	I	b	Y	-21.6035	Summer	10.7425	9000	0.3	36	36	28	140	2.5	8.3	Summer	9.2	22.8	726.7	215.2	170.6
SIH18.3.1	I	b	Z	-21.047	Winter	10.7425	9000	0.3	36	36	28	140	2.5	8.3	Summer	9.2	22.8	726.7	215.2	170.6
SIH18.3.2	I	b	Z	-21.3442	Winter	10.7425	9000	0.3	36	36	28	140	2.5	8.3	Summer	9.2	22.8	726.7	215.2	170.6
SIH18.3.3	I	b	Z	-22.4981	Summer	10.7425	9000	0.3	36	36	28	140	2.5	8.3	Summer	9.2	22.8	726.7	215.2	170.6
SIH18.3.4	I	b	Z	-22.3916	Summer	10.7425	9000	0.3	36	36	28	140	2.5	8.3	Summer	9.2	22.8	726.7	215.2	170.6
SIH19.1.1	J	a	X	-19.1473	Winter	10.5393	8800	2.5	35	45	20	140	55	40	No grazing	9.2	22.8	726.7	215.2	170.6
SIH19.1.2	J	a	X	-16.5701	Winter	10.5393	8800	2.5	35	45	20	140	55	40	No grazing	9.2	22.8	726.7	215.2	170.6
SIH19.1.3	J	a	X	-18.4971	Summer	10.5393	8800	2.5	35	45	20	140	55	40	No grazing	9.2	22.8	726.7	215.2	170.6
SIH19.1.4	J	a	X	-17.5955	Summer	10.5393	8800	2.5	35	45	20	140	55	40	No grazing	9.2	22.8	726.7	215.2	170.6
SIH19.2.1	J	a	Y	-19.5316	Winter	10.5393	8800	2.5	35	45	20	140	55	40	No grazing	9.2	22.8	726.7	215.2	170.6
SIH19.2.2	J	a	Y	-17.1208	Winter	10.5393	8800	2.5	35	45	20	140	55	40	No grazing	9.2	22.8	726.7	215.2	170.6
SIH19.2.3	J	a	Y	-18.5587	Summer	10.5393	8800	2.5	35	45	20	140	55	40	No grazing	9.2	22.8	726.7	215.2	170.6
SIH19.2.4	J	a	Y	-18.5531	Summer	10.5393	8800	2.5	35	45	20	140	55	40	No grazing	9.2	22.8	726.7	215.2	170.6
SIH19.3.1	J	a	Z	-19.4531	Winter	10.5393	8800	2.5	35	45	20	140	55	40	No grazing	9.2	22.8	726.7	215.2	170.6
SIH19.3.2	J	a	Z	-17.9803	Winter	10.5393	8800	2.5	35	45	20	140	55	40	No grazing	9.2	22.8	726.7	215.2	170.6
SIH19.3.3	J	a	Z	-18.7523	Summer	10.5393	8800	2.5	35	45	20	140	55	40	No grazing	9.2	22.8	726.7	215.2	170.6
SIH19.3.4	J	a	Z	-18.5533	Summer	10.5393	8800	2.5	35	45	20	140	55	40	No grazing	9.2	22.8	726.7	215.2	170.6
SIH20.1.1	J	b	X	-19.772	Winter	10.5393	8800	2.5	35	45	20	140	55	40	No grazing	9.2	22.8	726.7	215.2	170.6
SIH20.1.2	J	b	X	-19.7476	Winter	10.5393	8800	2.5	35	45	20	140	55	40	No grazing	9.2	22.8	726.7	215.2	170.6
SIH20.1.3	J	b	X	-20.1002	Summer	10.5393	8800	2.5	35	45	20	140	55	40	No grazing	9.2	22.8	726.7	215.2	170.6
SIH20.1.4	J	b	X	-18.7991	Summer	10.5393	8800	2.5	35	45	20	140	55	40	No grazing	9.2	22.8	726.7	215.2	170.6
SIH20.2.1	J	b	Y	-19.6451	Winter	10.5393	8800	2.5	35	45	20	140	55	40	No grazing	9.2	22.8	726.7	215.2	170.6
SIH20.2.2	J	b	Y	-19.7689	Winter	10.5393	8800	2.5	35	45	20	140	55	40	No grazing	9.2	22.8	726.7	215.2	170.6
SIH20.2.3	J	b	Y	-19.584	Summer	10.5393	8800	2.5	35	45	20	140	55	40	No grazing	9.2	22.8	726.7	215.2	170.6
SIH20.2.4	J	b	Y	-19.1947	Summer	10.5393	8800	2.5	35	45	20	140	55	40	No grazing	9.2	22.8	726.7	215.2	170.6
SIH20.3.1	J	b	Z	-19.7397	Winter	10.5393	8800	2.5	35	45	20	140	55	40	No grazing	9.2	22.8	726.7	215.2	170.6
SIH20.3.2	J	b	Z	-19.7772	Winter	10.5393	8800	2.5	35	45	20	140	55	40	No grazing	9.2	22.8	726.7	215.2	170.6
SIH20.3.3	J	b	Z	-19.4921	Summer	10.5393	8800	2.5	35	45	20	140	55	40	No grazing	9.2	22.8	726.7	215.2	170.6
SIH20.3.4	J	b	Z	-18.9935	Summer	10.5393	8800	2.5	35	45	20	140	55	40	No grazing	9.2	22.8	726.7	215.2	170.6
SIH21.1.1	K	a	X	-20.6776	Winter	10.6736	8845	2	39	17	44	93	37	45	No grazing	9.2	22.8	726.7	215.2	170.6
SIH21.1.2	K	a	X	-19.3709	Winter	10.6736	8845	2	39	17	44	93	37	45	No grazing	9.2	22.8	726.7	215.2	170.6
SIH21.1.3	K	a	X	-20.0359	Summer	10.6736	8845	2	39	17	44	93	37	45	No grazing	9.2	22.8	726.7	215.2	170.6
SIH21.1.4	K	a	X	-20.0059	Summer	10.6736	8845	2	39	17	44	93	37	45	No grazing	9.2	22.8	726.7	215.2	170.6
SIH21.2.1	K	a	Y	-19.3081	Winter	10.6736	8845	2	39	17	44	93	37	45	No grazing	9.2	22.8	726.7	215.2	170.6
SIH21.2.2	K	a	Y	-19.2673	Winter	10.6736	8845	2	39	17	44	93	37	45	No grazing	9.2	22.8	726.7	215.2	170.6
SIH21.2.3	K	a	Y	-19.8869	Summer	10.6736	8845	2	39	17	44	93	37	45	No grazing	9.2	22.8	726.7	215.2	170.6
SIH21.2.4	K	a	Y	-20.0337	Summer	10.6736	8845	2	39	17	44	93	37	45	No grazing	9.2	22.8	726.7	215.2	170.6
SIH21.3.1	K	a	Z	-19.4967	Winter	10.6736	8845	2	39	17	44	93	37	45	No grazing	9.2	22.8	726.7	215.2	170.6
SIH21.3.2	K	a	Z	-19.1708	Winter	10.6736	8845	2	39	17	44	93	37	45	No grazing	9.2	22.8	726.7	215.2	170.6
SIH21.3.3	K	a	Z	-19.9036	Summer	10.6736	8845	2	39	17	44	93	37	45	No grazing	9.2	22.8	726.7	215.2	170.6
SIH21.3.4	K	a	Z	-20.3767	Summer	10.6736	8845	2	39	17	44	93	37	45	No grazing	9.2	22.8	726.7	215.2	170.6
SIH22.1.1	K	b	X	-19.4333	Winter	10.6736	8845	2	39	17	44	93	37	45	No grazing	9.2	22.8	726.7	215.2	170.6
SIH22.1.2	K	b	X	-19.4639	Winter	10.6736	8845	2	39	17	44	93	37	45	No grazing	9.2	22.8	726.7	215.2	170.6
SIH22.1.3	K	b	X	-19.8139	Summer	10.6736	8845	2	39	17	44	93	37	45	No grazing	9.2	22.8	726.7	215.2	170.6
SIH22.1.4	K	b	X	-19.8573	Summer	10.6736	8845	2	39	17	44	93	37	45	No grazing	9.2	22.8	726.7	215.2	170.6
SIH22.2.1	K	b	Y	-19.7278	Winter	10.6736	8845	2	39	17	44	93	37	45	No grazing	9.2	22.8	726.7	215.2	170.6
SIH22.2.2	K	b	Y	-19.3916	Winter	10.6736	8845	2	39	17	44	93	37	45	No grazing	9.2	22.8	726.7	215.2	170.6
SIH22.2.3	K	b	Y	-19.7932	Summer	10.6736	8845	2	39	17	44	93	37	45	No grazing	9.2	22.8	726.7	215.2	170.6
SIH22.2.4	K	b	Y	-19.9294	Summer	10.6736	8845	2	39	17	44	93	37	45	No grazing	9.2	22.8	726.7	215.2	170.6
SIH22.3.1	K	b	Z	-19.6431	Winter	10.6736	8845	2	39	17	44	93	37	45	No grazing	9.2	22.8	726.7	215.2	170.6
SIH22.3.2	K	b	Z	-19.5993	Winter	10.6736	8845	2	39	17	44	93	37	45	No grazing	9.2	22.8	726.7	215.2	170.6
SIH22.3.3	K	b	Z	-19.7714	Summer	10.6736	8845	2	39	17	44	93	37	45	No grazing	9.2	22.8	726.7	215.2	170.6
SIH22.3.4	K	b	Z	-20.1087	Summer	10.6736	8845	2	39	17	44	93	37	45	No grazing	9.2	22.8	726.7	215.2	170.6
SIH23.1.1	L	a	X	-19.4396	Winter	12.6445	7300	0.7	54	29	17	1000	240	450	Summer	9.8	24.2	571.9	179.6	179.2
SIH23.1.2	L	a	X	-18.5312	Winter	12.6445	7300	0.7	54	29	17	1000	240	450	Summer	9.8	24.2	571.9	179.6	179.2
SIH23.1.3	L	a	X	-19.9096	Summer	12.6445	7300	0.7	54	29	17	1000	240	450	Summer	9.8	24.2	571.9	179.6	179.2
SIH23.1.4	L	a	X	-19.6799	Summer	12.6445	7300	0.7	54	29	17	1000	240	450	Summer	9.8	24.2	571.9	179.6	179.2
SIH23.2.1	L	a	Y	-19.3763	Winter	12.6445	7300	0.7	54	29	17	1000	240	450	Summer	9.8	24.2	571.9	179.6	179.2
SIH23.2.2	L	a	Y	-18.7174	Winter	12.6445	7300	0.7	54	29	17	1000	240	450	Summer	9.8	24.2	571.9	179.6	179.2
SIH23.2.3	L	a	Y	-19.7457	Summer	12.6445	7300	0.7	54	29	17	1000	240	450	Summer	9.8	24.2	571.9	179.6	179.2
SIH23.2.4	L	a	Y	-19.6049	Summer	12.6445	7300	0.7	54	29	17	1000	240	450	Summer	9.8	24.2	571.9	179.6	179.2
SIH23.3.1	L	a	Z	-19.6602	Winter	12.6445	7300	0.7	54	29	17	1000	240	450	Summer	9.8	24.2	571.9	179.6	179.2
SIH23.3.2	L	a	Z	-18.4406	Winter	12.6445	7300	0.7	54	29	17	1000	240	450	Summer	9.8	24.2	571.9	179.6	179.2
SIH23.3.3	L	a	Z	-19.6063	Summer	12.6445	7300	0.7	54	29	17	1000	240	450	Summer	9.8	24.2	571.9	179.6	179.2
SIH23.3.4	L	a	Z	-19.1953	Summer	12.6445	7300	0.7	54	29	17	1000	240	450	Summer	9.8	24.2	571.9	179.6	179.2
SIH24.1.1	L	b	X	-19.6466	Winter	12.6445	7300	0.7	54	29	17	1000	240	450	Summer	9.8	24.2	571.9	179.6	179.2
SIH24.1.2	L	b	X	-20.0158	Winter	12.6445	7300	0.7	54	29	17	1000	240	450	Summer	9.8	24.2	571.9	179.6	179.2
SIH24.1.3	L	b	X	-22.7684	Summer	12.6445	7300	0.7	54	29	17	1000	240	450	Summer	9.8	24.2	571.9	179.6	179.2
SIH24.1.4	L	b	X	-25.1289	Summer	12.6445	7300	0.7	54	29	17	1000	240	450	Summer	9.8	24.2	571.9	179.6	179.2
SIH24.2.1	L	b	Y	-19.7213	Winter	12.6445	7300	0.7	54	29	17	1000	240	450	Summer	9.8	24.2	571.9	179.6	179.2
SIH24.2.2	L	b	Y	-19.8798	Winter	12.6445	7300	0.7	54	29	17	1000	240	450	Summer	9.8	24.2	571.9	179.6	179.2
SIH24.2.3	L	b	Y	-23.9814	Summer	12.6445	7300	0.7	54	29	17	1000	240	450	Summer	9.8	24.2	571.9	179.6	179.2
SIH24.2.4	L	b	Y	-25.269	Summer	12.6445	7300	0.7	54	29	17	1000	240	450	Summer	9.8	24.2	571.9	179.6	179.2
SIH24.3.1	L	b	Z	-19.6724	Winter	12.6445	7300	0.7	54	29	17	1000	240	450	Summer	9.8	24.2	571.9	179.6	179.2
SIH24.3.2	L	b	Z	-20.0599	Winter	12.6445	7300	0.7	54	29	17	1000	240	450	Summer	9.8	24.2	571.9	179.6	179.2
SIH24.3.3	L	b	Z	-22.6016	Summer	12.6445	7300	0.7	54	29	17	1000	240	450	Summer	9.8	24.2	571.9	179.6	179.2
SIH24.3.4	L	b	Z	-24.912	Summer	12.6445	7300	0.7	54	29	17	1000	240	450	Summer	9.8	24.2	571.9	179.6	179.2
SIH25.1.1	M	a	X	-25.7511	Winter	12.8528	2500	0.3	1e-05	100	1e-05	400	250	60	year-round	9.8	24.2	571.9	179.6	179.2
SIH25.1.2	M	a	X	-27.2349	Winter	12.8528	2500	0.3	1e-05	100	1e-05	400	250	60	year-round	9.8	24.2	571.9	179.6	179.2
SIH25.1.3	M	a	X	-26.1749	Summer	12.8528	2500	0.3	1e-05	100	1e-05	400	250	60	year-round	9.8	24.2	571.9	179.6	179.2
SIH25.1.4	M	a	X	-26.0162	Summer	12.8528	2500	0.3	1e-05	100	1e-05	400	250	60	year-round	9.8	24.2	571.9	179.6	179.2
SIH25.2.1	M	a	Y	-26.1696	Winter	12.8528	2500	0.3	1e-05	100	1e-05	400	250	60	year-round	9.8	24.2	571.9	179.6	179.2
SIH25.2.2	M	a	Y	-25.8278	Winter	12.8528	2500	0.3	1e-05	100	1e-05	400	250	60	year-round	9.8	24.2	571.9	179.6	179.2
SIH25.2.3	M	a	Y	-26.4968	Summer	12.8528	2500	0.3	1e-05	100	1e-05	400	250	60	year-round	9.8	24.2	571.9	179.6	179.2
SIH25.2.4	M	a	Y	-26.314	Summer	12.8528	2500	0.3	1e-05	100	1e-05	400	250	60	year-round	9.8	24.2	571.9	179.6	179.2
SIH25.3.1	M	a	Z	-26.3339	Winter	12.8528	2500	0.3	1e-05	100	1e-05	400	250	60	year-round	9.8	24.2	571.9	179.6	179.2
SIH25.3.2	M	a	Z	-27.145	Winter	12.8528	2500	0.3	1e-05	100	1e-05	400	250	60	year-round	9.8	24.2	571.9	179.6	179.2
SIH25.3.3	M	a	Z	-26.1862	Summer	12.8528	2500	0.3	1e-05	100	1e-05	400	250	60	year-round	9.8	24.2	571.9	179.6	179.2
SIH25.3.4	M	a	Z	-26.1435	Summer	12.8528	2500	0.3	1e-05	100	1e-05	400	250	60	year-round	9.8	24.2	571.9	179.6	179.2
SIH26.1.1	M	b	X	-25.8494	Winter	12.8528	2500	0.3	1e-05	100	1e-05	400	250	60	year-round	9.8	24.2	571.9	179.6	179.2
SIH26.1.2	M	b	X	-25.7596	Winter	12.8528	2500	0.3	1e-05	100	1e-05	400	250	60	year-round	9.8	24.2	571.9	179.6	179.2
SIH26.1.3	M	b	X	-26.038	Summer	12.8528	2500	0.3	1e-05	100	1e-05	400	250	60	year-round	9.8	24.2	571.9	179.6	179.2
SIH26.1.4	M	b	X	-26.0195	Summer	12.8528	2500	0.3	1e-05	100	1e-05	400	250	60	year-round	9.8	24.2	571.9	179.6	179.2
SIH26.2.1	M	b	Y	-25.7903	Winter	12.8528	2500	0.3	1e-05	100	1e-05	400	250	60	year-round	9.8	24.2	571.9	179.6	179.2
SIH26.2.2	M	b	Y	-25.6826	Winter	12.8528	2500	0.3	1e-05	100	1e-05	400	250	60	year-round	9.8	24.2	571.9	179.6	179.2
SIH26.2.3	M	b	Y	-26.4867	Summer	12.8528	2500	0.3	1e-05	100	1e-05	400	250	60	year-round	9.8	24.2	571.9	179.6	179.2
SIH26.2.4	M	b	Y	-26.0727	Summer	12.8528	2500	0.3	1e-05	100	1e-05	400	250	60	year-round	9.8	24.2	571.9	179.6	179.2
SIH26.3.1	M	b	Z	-27.046	Winter	12.8528	2500	0.3	1e-05	100	1e-05	400	250	60	year-round	9.8	24.2	571.9	179.6	179.2
SIH26.3.2	M	b	Z	-26.614	Winter	12.8528	2500	0.3	1e-05	100	1e-05	400	250	60	year-round	9.8	24.2	571.9	179.6	179.2
SIH26.3.3	M	b	Z	-26.1808	Summer	12.8528	2500	0.3	1e-05	100	1e-05	400	250	60	year-round	9.8	24.2	571.9	179.6	179.2
SIH26.3.4	M	b	Z	-26.3873	Summer	12.8528	2500	0.3	1e-05	100	1e-05	400	250	60	year-round	9.8	24.2	571.9	179.6	179.2
SIH27.1.1	N	a	X	-21.1703	Winter	12.0925	8500	1.1	20	59	21	1300	1300	250	No grazing	9.8	24.2	571.9	179.6	179.2
SIH27.1.2	N	a	X	-25.0813	Winter	12.0925	8500	1.1	20	59	21	1300	1300	250	No grazing	9.8	24.2	571.9	179.6	179.2
SIH27.1.3	N	a	X	-25.0722	Summer	12.0925	8500	1.1	20	59	21	1300	1300	250	No grazing	9.8	24.2	571.9	179.6	179.2
SIH27.1.4	N	a	X	-24.6811	Summer	12.0925	8500	1.1	20	59	21	1300	1300	250	No grazing	9.8	24.2	571.9	179.6	179.2
SIH27.2.1	N	a	Y	-21.4441	Winter	12.0925	8500	1.1	20	59	21	1300	1300	250	No grazing	9.8	24.2	571.9	179.6	179.2
SIH27.2.2	N	a	Y	-25.3714	Winter	12.0925	8500	1.1	20	59	21	1300	1300	250	No grazing	9.8	24.2	571.9	179.6	179.2
SIH27.2.3	N	a	Y	-24.7898	Summer	12.0925	8500	1.1	20	59	21	1300	1300	250	No grazing	9.8	24.2	571.9	179.6	179.2
SIH27.2.4	N	a	Y	-24.6134	Summer	12.0925	8500	1.1	20	59	21	1300	1300	250	No grazing	9.8	24.2	571.9	179.6	179.2
SIH27.3.1	N	a	Z	-21.1317	Winter	12.0925	8500	1.1	20	59	21	1300	1300	250	No grazing	9.8	24.2	571.9	179.6	179.2
SIH27.3.2	N	a	Z	-25.073	Winter	12.0925	8500	1.1	20	59	21	1300	1300	250	No grazing	9.8	24.2	571.9	179.6	179.2
SIH27.3.3	N	a	Z	-25.2274	Summer	12.0925	8500	1.1	20	59	21	1300	1300	250	No grazing	9.8	24.2	571.9	179.6	179.2
SIH27.3.4	N	a	Z	-24.7526	Summer	12.0925	8500	1.1	20	59	21	1300	1300	250	No grazing	9.8	24.2	571.9	179.6	179.2
SIH28.1.1	N	b	X	-25.288	Winter	12.0925	8500	1.1	20	59	21	1300	1300	250	No grazing	9.8	24.2	571.9	179.6	179.2
SIH28.1.2	N	b	X	-25.1812	Winter	12.0925	8500	1.1	20	59	21	1300	1300	250	No grazing	9.8	24.2	571.9	179.6	179.2
SIH28.1.3	N	b	X	-24.6072	Summer	12.0925	8500	1.1	20	59	21	1300	1300	250	No grazing	9.8	24.2	571.9	179.6	179.2
SIH28.1.4	N	b	X	-24.9762	Summer	12.0925	8500	1.1	20	59	21	1300	1300	250	No grazing	9.8	24.2	571.9	179.6	179.2
SIH28.2.1	N	b	Y	-25.4682	Winter	12.0925	8500	1.1	20	59	21	1300	1300	250	No grazing	9.8	24.2	571.9	179.6	179.2
SIH28.2.2	N	b	Y	-25.565	Winter	12.0925	8500	1.1	20	59	21	1300	1300	250	No grazing	9.8	24.2	571.9	179.6	179.2
SIH28.2.3	N	b	Y	-24.8405	Summer	12.0925	8500	1.1	20	59	21	1300	1300	250	No grazing	9.8	24.2	571.9	179.6	179.2
SIH28.2.4	N	b	Y	-25.1524	Summer	12.0925	8500	1.1	20	59	21	1300	1300	250	No grazing	9.8	24.2	571.9	179.6	179.2
SIH28.3.1	N	b	Z	-23.8579	Winter	12.0925	8500	1.1	20	59	21	1300	1300	250	No grazing	9.8	24.2	571.9	179.6	179.2
SIH28.3.2	N	b	Z	-25.504	Winter	12.0925	8500	1.1	20	59	21	1300	1300	250	No grazing	9.8	24.2	571.9	179.6	179.2
SIH28.3.3	N	b	Z	-24.954	Summer	12.0925	8500	1.1	20	59	21	1300	1300	250	No grazing	9.8	24.2	571.9	179.6	179.2
SIH28.3.4	N	b	Z	-24.6937	Summer	12.0925	8500	1.1	20	59	21	1300	1300	250	No grazing	9.8	24.2	571.9	179.6	179.2
SIH29.1.1	O	a	X	-20.4856	Winter	12.7433	7000	0.5	36	27	37	320	65	70	Summer	9.8	24.2	571.9	179.6	179.2
SIH29.1.2	O	a	X	-20.486	Winter	12.7433	7000	0.5	36	27	37	320	65	70	Summer	9.8	24.2	571.9	179.6	179.2
SIH29.1.3	O	a	X	-19.0522	Summer	12.7433	7000	0.5	36	27	37	320	65	70	Summer	9.8	24.2	571.9	179.6	179.2
SIH29.1.4	O	a	X	-19.269	Summer	12.7433	7000	0.5	36	27	37	320	65	70	Summer	9.8	24.2	571.9	179.6	179.2
SIH29.2.1	O	a	Y	-20.823	Winter	12.7433	7000	0.5	36	27	37	320	65	70	Summer	9.8	24.2	571.9	179.6	179.2
SIH29.2.2	O	a	Y	-20.4447	Winter	12.7433	7000	0.5	36	27	37	320	65	70	Summer	9.8	24.2	571.9	179.6	179.2
SIH29.2.3	O	a	Y	-18.9582	Summer	12.7433	7000	0.5	36	27	37	320	65	70	Summer	9.8	24.2	571.9	179.6	179.2
SIH29.2.4	O	a	Y	-19.3129	Summer	12.7433	7000	0.5	36	27	37	320	65	70	Summer	9.8	24.2	571.9	179.6	179.2
SIH29.3.1	O	a	Z	-21.262	Winter	12.7433	7000	0.5	36	27	37	320	65	70	Summer	9.8	24.2	571.9	179.6	179.2
SIH29.3.2	O	a	Z	-20.7578	Winter	12.7433	7000	0.5	36	27	37	320	65	70	Summer	9.8	24.2	571.9	179.6	179.2
SIH29.3.3	O	a	Z	-19.6815	Summer	12.7433	7000	0.5	36	27	37	320	65	70	Summer	9.8	24.2	571.9	179.6	179.2
SIH29.3.4	O	a	Z	-19.0407	Summer	12.7433	7000	0.5	36	27	37	320	65	70	Summer	9.8	24.2	571.9	179.6	179.2
SIH30.1.1	O	b	X	-20.8506	Winter	12.7433	7000	0.5	36	27	37	320	65	70	Summer	9.8	24.2	571.9	179.6	179.2
SIH30.1.2	O	b	X	-20.3364	Winter	12.7433	7000	0.5	36	27	37	320	65	70	Summer	9.8	24.2	571.9	179.6	179.2
SIH30.1.3	O	b	X	-19.1896	Summer	12.7433	7000	0.5	36	27	37	320	65	70	Summer	9.8	24.2	571.9	179.6	179.2
SIH30.1.4	O	b	X	-19.076	Summer	12.7433	7000	0.5	36	27	37	320	65	70	Summer	9.8	24.2	571.9	179.6	179.2
SIH30.2.1	O	b	Y	-20.8836	Winter	12.7433	7000	0.5	36	27	37	320	65	70	Summer	9.8	24.2	571.9	179.6	179.2
SIH30.2.2	O	b	Y	-20.2792	Winter	12.7433	7000	0.5	36	27	37	320	65	70	Summer	9.8	24.2	571.9	179.6	179.2
SIH30.2.3	O	b	Y	-18.9338	Summer	12.7433	7000	0.5	36	27	37	320	65	70	Summer	9.8	24.2	571.9	179.6	179.2
SIH30.2.4	O	b	Y	-18.9003	Summer	12.7433	7000	0.5	36	27	37	320	65	70	Summer	9.8	24.2	571.9	179.6	179.2
SIH30.3.1	O	b	Z	-20.6848	Winter	12.7433	7000	0.5	36	27	37	320	65	70	Summer	9.8	24.2	571.9	179.6	179.2
SIH30.3.2	O	b	Z	-20.4898	Winter	12.7433	7000	0.5	36	27	37	320	65	70	Summer	9.8	24.2	571.9	179.6	179.2
SIH30.3.3	O	b	Z	-19.1182	Summer	12.7433	7000	0.5	36	27	37	320	65	70	Summer	9.8	24.2	571.9	179.6	179.2
SIH30.3.4	O	b	Z	-19.658	Summer	12.7433	7000	0.5	36	27	37	320	65	70	Summer	9.8	24.2	571.9	179.6	179.2
SIH31.1.1	P	a	X	-23.3073	Winter	12.1389	9760	1.8	39	26	35	698.1	419.1	279	No grazing	9.8	24.2	571.9	179.6	179.2
SIH31.1.2	P	a	X	-22.981	Winter	12.1389	9760	1.8	39	26	35	698.1	419.1	279	No grazing	9.8	24.2	571.9	179.6	179.2
SIH31.1.3	P	a	X	-23.2317	Summer	12.1389	9760	1.8	39	26	35	698.1	419.1	279	No grazing	9.8	24.2	571.9	179.6	179.2
SIH31.1.4	P	a	X	-23.0666	Summer	12.1389	9760	1.8	39	26	35	698.1	419.1	279	No grazing	9.8	24.2	571.9	179.6	179.2
SIH31.2.1	P	a	Y	-23.3084	Winter	12.1389	9760	1.8	39	26	35	698.1	419.1	279	No grazing	9.8	24.2	571.9	179.6	179.2
SIH31.2.2	P	a	Y	-22.8612	Winter	12.1389	9760	1.8	39	26	35	698.1	419.1	279	No grazing	9.8	24.2	571.9	179.6	179.2
SIH31.2.3	P	a	Y	-23.1518	Summer	12.1389	9760	1.8	39	26	35	698.1	419.1	279	No grazing	9.8	24.2	571.9	179.6	179.2
SIH31.2.4	P	a	Y	-22.7817	Summer	12.1389	9760	1.8	39	26	35	698.1	419.1	279	No grazing	9.8	24.2	571.9	179.6	179.2
SIH31.3.1	P	a	Z	-23.2367	Winter	12.1389	9760	1.8	39	26	35	698.1	419.1	279	No grazing	9.8	24.2	571.9	179.6	179.2
SIH31.3.2	P	a	Z	-22.8173	Winter	12.1389	9760	1.8	39	26	35	698.1	419.1	279	No grazing	9.8	24.2	571.9	179.6	179.2
SIH31.3.3	P	a	Z	-23.1874	Summer	12.1389	9760	1.8	39	26	35	698.1	419.1	279	No grazing	9.8	24.2	571.9	179.6	179.2
SIH31.3.4	P	a	Z	-22.6097	Summer	12.1389	9760	1.8	39	26	35	698.1	419.1	279	No grazing	9.8	24.2	571.9	179.6	179.2
SIH32.1.1	P	b	X	-20.2671	Winter	12.1389	9760	1.8	39	26	35	698.1	419.1	279	No grazing	9.8	24.2	571.9	179.6	179.2
SIH32.1.2	P	b	X	-20.5704	Winter	12.1389	9760	1.8	39	26	35	698.1	419.1	279	No grazing	9.8	24.2	571.9	179.6	179.2
SIH32.1.3	P	b	X	-21.1126	Summer	12.1389	9760	1.8	39	26	35	698.1	419.1	279	No grazing	9.8	24.2	571.9	179.6	179.2
SIH32.1.4	P	b	X	-21.298	Summer	12.1389	9760	1.8	39	26	35	698.1	419.1	279	No grazing	9.8	24.2	571.9	179.6	179.2
SIH32.2.1	P	b	Y	-20.2027	Winter	12.1389	9760	1.8	39	26	35	698.1	419.1	279	No grazing	9.8	24.2	571.9	179.6	179.2
SIH32.2.2	P	b	Y	-20.5718	Winter	12.1389	9760	1.8	39	26	35	698.1	419.1	279	No grazing	9.8	24.2	571.9	179.6	179.2
SIH32.2.3	P	b	Y	-20.5831	Summer	12.1389	9760	1.8	39	26	35	698.1	419.1	279	No grazing	9.8	24.2	571.9	179.6	179.2
SIH32.2.4	P	b	Y	-21.0972	Summer	12.1389	9760	1.8	39	26	35	698.1	419.1	279	No grazing	9.8	24.2	571.9	179.6	179.2
SIH32.3.1	P	b	Z	-20.1991	Winter	12.1389	9760	1.8	39	26	35	698.1	419.1	279	No grazing	9.8	24.2	571.9	179.6	179.2
SIH32.3.2	P	b	Z	-20.4655	Winter	12.1389	9760	1.8	39	26	35	698.1	419.1	279	No grazing	9.8	24.2	571.9	179.6	179.2
SIH32.3.3	P	b	Z	-21.1085	Summer	12.1389	9760	1.8	39	26	35	698.1	419.1	279	No grazing	9.8	24.2	571.9	179.6	179.2
SIH32.3.4	P	b	Z	-21.2285	Summer	12.1389	9760	1.8	39	26	35	698.1	419.1	279	No grazing	9.8	24.2	571.9	179.6	179.2
SIH33.1.1	Q	a	X	-22.2829	Winter	12.6913	2500	0.3	1e-05	100	1e-05	262	177	53	year-round	9.8	24.2	571.9	179.6	179.2
SIH33.1.2	Q	a	X	-26.0706	Winter	12.6913	2500	0.3	1e-05	100	1e-05	262	177	53	year-round	9.8	24.2	571.9	179.6	179.2
SIH33.1.3	Q	a	X	-25.8435	Summer	12.6913	2500	0.3	1e-05	100	1e-05	262	177	53	year-round	9.8	24.2	571.9	179.6	179.2
SIH33.1.4	Q	a	X	-25.6611	Summer	12.6913	2500	0.3	1e-05	100	1e-05	262	177	53	year-round	9.8	24.2	571.9	179.6	179.2
SIH33.2.1	Q	a	Y	-21.2596	Winter	12.6913	2500	0.3	1e-05	100	1e-05	262	177	53	year-round	9.8	24.2	571.9	179.6	179.2
SIH33.2.2	Q	a	Y	-20.7542	Winter	12.6913	2500	0.3	1e-05	100	1e-05	262	177	53	year-round	9.8	24.2	571.9	179.6	179.2
SIH33.2.3	Q	a	Y	-25.8168	Summer	12.6913	2500	0.3	1e-05	100	1e-05	262	177	53	year-round	9.8	24.2	571.9	179.6	179.2
SIH33.2.4	Q	a	Y	-24.8388	Summer	12.6913	2500	0.3	1e-05	100	1e-05	262	177	53	year-round	9.8	24.2	571.9	179.6	179.2
SIH33.3.1	Q	a	Z	-22.5939	Winter	12.6913	2500	0.3	1e-05	100	1e-05	262	177	53	year-round	9.8	24.2	571.9	179.6	179.2
SIH33.3.2	Q	a	Z	-25.9482	Winter	12.6913	2500	0.3	1e-05	100	1e-05	262	177	53	year-round	9.8	24.2	571.9	179.6	179.2
SIH33.3.3	Q	a	Z	-25.8656	Summer	12.6913	2500	0.3	1e-05	100	1e-05	262	177	53	year-round	9.8	24.2	571.9	179.6	179.2
SIH33.3.4	Q	a	Z	-25.9069	Summer	12.6913	2500	0.3	1e-05	100	1e-05	262	177	53	year-round	9.8	24.2	571.9	179.6	179.2
SIH34.1.1	Q	b	X	-22.7613	Winter	12.6913	2500	0.3	1e-05	100	1e-05	262	177	53	year-round	9.8	24.2	571.9	179.6	179.2
SIH34.1.2	Q	b	X	-23.3592	Winter	12.6913	2500	0.3	1e-05	100	1e-05	262	177	53	year-round	9.8	24.2	571.9	179.6	179.2
SIH34.1.3	Q	b	X	-24.848	Summer	12.6913	2500	0.3	1e-05	100	1e-05	262	177	53	year-round	9.8	24.2	571.9	179.6	179.2
SIH34.1.4	Q	b	X	-25.7941	Summer	12.6913	2500	0.3	1e-05	100	1e-05	262	177	53	year-round	9.8	24.2	571.9	179.6	179.2
SIH34.2.1	Q	b	Y	-22.89	Winter	12.6913	2500	0.3	1e-05	100	1e-05	262	177	53	year-round	9.8	24.2	571.9	179.6	179.2
SIH34.2.2	Q	b	Y	-22.8966	Winter	12.6913	2500	0.3	1e-05	100	1e-05	262	177	53	year-round	9.8	24.2	571.9	179.6	179.2
SIH34.2.3	Q	b	Y	-25.0267	Summer	12.6913	2500	0.3	1e-05	100	1e-05	262	177	53	year-round	9.8	24.2	571.9	179.6	179.2
SIH34.2.4	Q	b	Y	-25.6968	Summer	12.6913	2500	0.3	1e-05	100	1e-05	262	177	53	year-round	9.8	24.2	571.9	179.6	179.2
SIH34.3.1	Q	b	Z	-22.2202	Winter	12.6913	2500	0.3	1e-05	100	1e-05	262	177	53	year-round	9.8	24.2	571.9	179.6	179.2
SIH34.3.2	Q	b	Z	-25.9675	Winter	12.6913	2500	0.3	1e-05	100	1e-05	262	177	53	year-round	9.8	24.2	571.9	179.6	179.2
SIH34.3.3	Q	b	Z	-25.7089	Summer	12.6913	2500	0.3	1e-05	100	1e-05	262	177	53	year-round	9.8	24.2	571.9	179.6	179.2
SIH34.3.4	Q	b	Z	-25.82	Summer	12.6913	2500	0.3	1e-05	100	1e-05	262	177	53	year-round	9.8	24.2	571.9	179.6	179.2
SIH35.1.1	R	a	X	-26.1008	Winter	13.8702	2500	0.3	1e-05	98	2	132	20	50	year-round	9.6	24	584.9	188.4	179
SIH35.1.2	R	a	X	-25.6105	Winter	13.8702	2500	0.4	1e-05	98	2	132	20	50	year-round	9.6	24	584.9	188.4	179
SIH35.1.3	R	a	X	-26.5014	Summer	13.8702	2500	0.4	1e-05	98	2	132	20	50	year-round	9.6	24	584.9	188.4	179
SIH35.1.4	R	a	X	-26.3509	Summer	13.8702	2500	0.4	1e-05	98	2	132	20	50	year-round	9.6	24	584.9	188.4	179
SIH35.2.1	R	a	Y	-25.7764	Winter	13.8702	2500	0.4	1e-05	98	2	132	20	50	year-round	9.6	24	584.9	188.4	179
SIH35.2.2	R	a	Y	-25.6799	Winter	13.8702	2500	0.4	1e-05	98	2	132	20	50	year-round	9.6	24	584.9	188.4	179
SIH35.2.3	R	a	Y	-26.5031	Summer	13.8702	2500	0.4	1e-05	98	2	132	20	50	year-round	9.6	24	584.9	188.4	179
SIH35.2.4	R	a	Y	-26.1095	Summer	13.8702	2500	0.4	1e-05	98	2	132	20	50	year-round	9.6	24	584.9	188.4	179
SIH35.3.1	R	a	Z	-25.9129	Winter	13.8702	2500	0.4	1e-05	98	2	132	20	50	year-round	9.6	24	584.9	188.4	179
SIH35.3.2	R	a	Z	-25.7623	Winter	13.8702	2500	0.4	1e-05	98	2	132	20	50	year-round	9.6	24	584.9	188.4	179
SIH35.3.3	R	a	Z	-26.0039	Summer	13.8702	2500	0.4	1e-05	98	2	132	20	50	year-round	9.6	24	584.9	188.4	179
SIH35.3.4	R	a	Z	-26.2402	Summer	13.8702	2500	0.4	1e-05	98	2	132	20	50	year-round	9.6	24	584.9	188.4	179
SIH36.1.1	R	b	X	-25.9508	Winter	13.8702	2500	0.4	1e-05	98	2	132	20	50	year-round	9.6	24	584.9	188.4	179
SIH36.1.2	R	b	X	-25.6087	Winter	13.8702	2500	0.4	1e-05	98	2	132	20	50	year-round	9.6	24	584.9	188.4	179
SIH36.1.3	R	b	X	-26.3333	Summer	13.8702	2500	0.4	1e-05	98	2	132	20	50	year-round	9.6	24	584.9	188.4	179
SIH36.1.4	R	b	X	-26.4512	Summer	13.8702	2500	0.4	1e-05	98	2	132	20	50	year-round	9.6	24	584.9	188.4	179
SIH36.2.1	R	b	Y	-25.871	Winter	13.8702	2500	0.4	1e-05	98	2	132	20	50	year-round	9.6	24	584.9	188.4	179
SIH36.2.2	R	b	Y	-25.5907	Winter	13.8702	2500	0.4	1e-05	98	2	132	20	50	year-round	9.6	24	584.9	188.4	179
SIH36.2.3	R	b	Y	-26.278	Summer	13.8702	2500	0.4	1e-05	98	2	132	20	50	year-round	9.6	24	584.9	188.4	179
SIH36.2.4	R	b	Y	-26.3574	Summer	13.8702	2500	0.4	1e-05	98	2	132	20	50	year-round	9.6	24	584.9	188.4	179
SIH36.3.1	R	b	Z	-25.8625	Winter	13.8702	2500	0.4	1e-05	98	2	132	20	50	year-round	9.6	24	584.9	188.4	179
SIH36.3.2	R	b	Z	-26.3333	Winter	13.8702	2500	0.4	1e-05	98	2	132	20	50	year-round	9.6	24	584.9	188.4	179
SIH36.3.3	R	b	Z	-26.4316	Summer	13.8702	2500	0.4	1e-05	98	2	132	20	50	year-round	9.6	24	584.9	188.4	179
SIH36.3.4	R	b	Z	-26.3679	Summer	13.8702	2500	0.4	1e-05	98	2	132	20	50	year-round	9.6	24	584.9	188.4	179
SIH37.1.1	S	a	X	-19.2434	Winter	14.6443	11266	0.5	45	20	35	3800	3500	420	No grazing	9.6	24	584.9	188.4	179
SIH37.1.2	S	a	X	-18.6894	Winter	14.6443	11266	0.5	45	20	35	3800	3500	420	No grazing	9.6	24	584.9	188.4	179
SIH37.1.3	S	a	X	-18.7729	Summer	14.6443	11266	0.5	45	20	35	3800	3500	420	No grazing	9.6	24	584.9	188.4	179
SIH37.1.4	S	a	X	-18.2584	Summer	14.6443	11266	0.5	45	20	35	3800	3500	420	No grazing	9.6	24	584.9	188.4	179
SIH37.2.1	S	a	Y	-19.268	Winter	14.6443	11266	0.5	45	20	35	3800	3500	420	No grazing	9.6	24	584.9	188.4	179
SIH37.2.2	S	a	Y	-18.8393	Winter	14.6443	11266	0.5	45	20	35	3800	3500	420	No grazing	9.6	24	584.9	188.4	179
SIH37.2.3	S	a	Y	-19.3313	Summer	14.6443	11266	0.5	45	20	35	3800	3500	420	No grazing	9.6	24	584.9	188.4	179
SIH37.2.4	S	a	Y	-18.4841	Summer	14.6443	11266	0.5	45	20	35	3800	3500	420	No grazing	9.6	24	584.9	188.4	179
SIH37.3.1	S	a	Z	-19.311	Winter	14.6443	11266	0.5	45	20	35	3800	3500	420	No grazing	9.6	24	584.9	188.4	179
SIH37.3.2	S	a	Z	-18.6401	Winter	14.6443	11266	0.5	45	20	35	3800	3500	420	No grazing	9.6	24	584.9	188.4	179
SIH37.3.3	S	a	Z	-18.8802	Summer	14.6443	11266	0.5	45	20	35	3800	3500	420	No grazing	9.6	24	584.9	188.4	179
SIH37.3.4	S	a	Z	-18.3144	Summer	14.6443	11266	0.5	45	20	35	3800	3500	420	No grazing	9.6	24	584.9	188.4	179
SIH38.1.1	S	b	X	-19.9356	Winter	14.6443	11266	0.5	45	20	35	3800	3500	420	No grazing	9.6	24	584.9	188.4	179
SIH38.1.2	S	b	X	-19.9685	Winter	14.6443	11266	0.5	45	20	35	3800	3500	420	No grazing	9.6	24	584.9	188.4	179
SIH38.1.3	S	b	X	-21.8896	Summer	14.6443	11266	0.5	45	20	35	3800	3500	420	No grazing	9.6	24	584.9	188.4	179
SIH38.1.4	S	b	X	-22.4172	Summer	14.6443	11266	0.5	45	20	35	3800	3500	420	No grazing	9.6	24	584.9	188.4	179
SIH38.2.1	S	b	Y	-19.8229	Winter	14.6443	11266	0.5	45	20	35	3800	3500	420	No grazing	9.6	24	584.9	188.4	179
SIH38.2.2	S	b	Y	-19.8689	Winter	14.6443	11266	0.5	45	20	35	3800	3500	420	No grazing	9.6	24	584.9	188.4	179
SIH38.2.3	S	b	Y	-21.0164	Summer	14.6443	11266	0.5	45	20	35	3800	3500	420	No grazing	9.6	24	584.9	188.4	179
SIH38.2.4	S	b	Y	-22.0306	Summer	14.6443	11266	0.5	45	20	35	3800	3500	420	No grazing	9.6	24	584.9	188.4	179
SIH38.3.1	S	b	Z	-19.8042	Winter	14.6443	11266	0.5	45	20	35	3800	3500	420	No grazing	9.6	24	584.9	188.4	179
SIH38.3.2	S	b	Z	-20.085	Winter	14.6443	11266	0.5	45	20	35	3800	3500	420	No grazing	9.6	24	584.9	188.4	179
SIH38.3.3	S	b	Z	-21.9292	Summer	14.6443	11266	0.5	45	20	35	3800	3500	420	No grazing	9.6	24	584.9	188.4	179
SIH38.3.4	S	b	Z	-22.279	Summer	14.6443	11266	0.5	45	20	35	3800	3500	420	No grazing	9.6	24	584.9	188.4	179
SIH39.1.1	T	a	X	-19.6917	Winter	14.202	9870	0.5	50	25	25	340	280	60	No grazing	9.6	24	584.9	188.4	179
SIH39.1.2	T	a	X	-19.4848	Winter	14.202	9870	0.5	50	25	25	340	280	60	No grazing	9.6	24	584.9	188.4	179
SIH39.1.3	T	a	X	-19.5045	Summer	14.202	9870	0.5	50	25	25	340	280	60	No grazing	9.6	24	584.9	188.4	179
SIH39.1.4	T	a	X	-20.1051	Summer	14.202	9870	0.5	50	25	25	340	280	60	No grazing	9.6	24	584.9	188.4	179
SIH39.2.1	T	a	Y	-19.5639	Winter	14.202	9870	0.5	50	25	25	340	280	60	No grazing	9.6	24	584.9	188.4	179
SIH39.2.2	T	a	Y	-19.6646	Winter	14.202	9870	0.5	50	25	25	340	280	60	No grazing	9.6	24	584.9	188.4	179
SIH39.2.3	T	a	Y	-19.5875	Summer	14.202	9870	0.5	50	25	25	340	280	60	No grazing	9.6	24	584.9	188.4	179
SIH39.2.4	T	a	Y	-19.8973	Summer	14.202	9870	0.5	50	25	25	340	280	60	No grazing	9.6	24	584.9	188.4	179
SIH39.3.1	T	a	Z	-19.5438	Winter	14.202	9870	0.5	50	25	25	340	280	60	No grazing	9.6	24	584.9	188.4	179
SIH39.3.2	T	a	Z	-19.5575	Winter	14.202	9870	0.5	50	25	25	340	280	60	No grazing	9.6	24	584.9	188.4	179
SIH39.3.3	T	a	Z	-19.4086	Summer	14.202	9870	0.5	50	25	25	340	280	60	No grazing	9.6	24	584.9	188.4	179
SIH39.3.4	T	a	Z	-19.8058	Summer	14.202	9870	0.5	50	25	25	340	280	60	No grazing	9.6	24	584.9	188.4	179
SIH40.1.1	T	b	X	-20.1578	Winter	14.202	9870	0.5	50	25	25	340	280	60	No grazing	9.6	24	584.9	188.4	179
SIH40.1.2	T	b	X	-19.1994	Winter	14.202	9870	0.5	50	25	25	340	280	60	No grazing	9.6	24	584.9	188.4	179
SIH40.1.3	T	b	X	-18.958	Summer	14.202	9870	0.5	50	25	25	340	280	60	No grazing	9.6	24	584.9	188.4	179
SIH40.1.4	T	b	X	-19.2046	Summer	14.202	9870	0.5	50	25	25	340	280	60	No grazing	9.6	24	584.9	188.4	179
SIH40.2.1	T	b	Y	-19.3756	Winter	14.202	9870	0.5	50	25	25	340	280	60	No grazing	9.6	24	584.9	188.4	179
SIH40.2.2	T	b	Y	-19.0839	Winter	14.202	9870	0.5	50	25	25	340	280	60	No grazing	9.6	24	584.9	188.4	179
SIH40.2.3	T	b	Y	-18.5385	Summer	14.202	9870	0.5	50	25	25	340	280	60	No grazing	9.6	24	584.9	188.4	179
SIH40.2.4	T	b	Y	-19.1195	Summer	14.202	9870	0.5	50	25	25	340	280	60	No grazing	9.6	24	584.9	188.4	179
SIH40.3.1	T	b	Z	-19.738	Winter	14.202	9870	0.5	50	25	25	340	280	60	No grazing	9.6	24	584.9	188.4	179
SIH40.3.2	T	b	Z	-19.2269	Winter	14.202	9870	0.5	50	25	25	340	280	60	No grazing	9.6	24	584.9	188.4	179
SIH40.3.3	T	b	Z	-19.0509	Summer	14.202	9870	0.5	50	25	25	340	280	60	No grazing	9.6	24	584.9	188.4	179
SIH40.3.4	T	b	Z	-18.5113	Summer	14.202	9870	0.5	50	25	25	340	280	60	No grazing	9.6	24	584.9	188.4	179
SIH41.1.1	U	a	X	-19.2198	Winter	14.1088	9550	0.6	55	19	26	232	26	42	No grazing	9.6	24	584.9	188.4	179
SIH41.1.2	U	a	X	-19.5248	Winter	14.1088	9550	0.6	55	19	26	232	26	42	No grazing	9.6	24	584.9	188.4	179
SIH41.1.3	U	a	X	-19.2434	Summer	14.1088	9550	0.6	55	19	26	232	26	42	No grazing	9.6	24	584.9	188.4	179
SIH41.1.4	U	a	X	-19.5082	Summer	14.1088	9550	0.6	55	19	26	232	26	42	No grazing	9.6	24	584.9	188.4	179
SIH41.2.1	U	a	Y	-19.4137	Winter	14.1088	9550	0.6	55	19	26	232	26	42	No grazing	9.6	24	584.9	188.4	179
SIH41.2.2	U	a	Y	-19.6913	Winter	14.1088	9550	0.6	55	19	26	232	26	42	No grazing	9.6	24	584.9	188.4	179
SIH41.2.3	U	a	Y	-18.8471	Summer	14.1088	9550	0.6	55	19	26	232	26	42	No grazing	9.6	24	584.9	188.4	179
SIH41.2.4	U	a	Y	-19.3178	Summer	14.1088	9550	0.6	55	19	26	232	26	42	No grazing	9.6	24	584.9	188.4	179
SIH41.3.1	U	a	Z	-19.0988	Winter	14.1088	9550	0.6	55	19	26	232	26	42	No grazing	9.6	24	584.9	188.4	179
SIH41.3.2	U	a	Z	-19.592	Winter	14.1088	9550	0.6	55	19	26	232	26	42	No grazing	9.6	24	584.9	188.4	179
SIH41.3.3	U	a	Z	-18.7217	Summer	14.1088	9550	0.6	55	19	26	232	26	42	No grazing	9.6	24	584.9	188.4	179
SIH41.3.4	U	a	Z	-19.3001	Summer	14.1088	9550	0.6	55	19	26	232	26	42	No grazing	9.6	24	584.9	188.4	179
SIH42.1.1	U	b	X	-22.1504	Winter	14.1088	9550	0.6	55	19	26	232	26	42	No grazing	9.6	24	584.9	188.4	179
SIH42.1.2	U	b	X	-21.9985	Winter	14.1088	9550	0.6	55	19	26	232	26	42	No grazing	9.6	24	584.9	188.4	179
SIH42.1.3	U	b	X	-17.0661	Summer	14.1088	9550	0.6	55	19	26	232	26	42	No grazing	9.6	24	584.9	188.4	179
SIH42.1.4	U	b	X	-17.9687	Summer	14.1088	9550	0.6	55	19	26	232	26	42	No grazing	9.6	24	584.9	188.4	179
SIH42.2.1	U	b	Y	-22.3973	Winter	14.1088	9550	0.6	55	19	26	232	26	42	No grazing	9.6	24	584.9	188.4	179
SIH42.2.2	U	b	Y	-20.6453	Winter	14.1088	9550	0.6	55	19	26	232	26	42	No grazing	9.6	24	584.9	188.4	179
SIH42.2.3	U	b	Y	-17.7392	Summer	14.1088	9550	0.6	55	19	26	232	26	42	No grazing	9.6	24	584.9	188.4	179
SIH42.2.4	U	b	Y	-19.0396	Summer	14.1088	9550	0.6	55	19	26	232	26	42	No grazing	9.6	24	584.9	188.4	179
SIH42.3.1	U	b	Z	-22.347	Winter	14.1088	9550	0.6	55	19	26	232	26	42	No grazing	9.6	24	584.9	188.4	179
SIH42.3.2	U	b	Z	-21.4231	Winter	14.1088	9550	0.6	55	19	26	232	26	42	No grazing	9.6	24	584.9	188.4	179
SIH42.3.3	U	b	Z	-17.3032	Summer	14.1088	9550	0.6	55	19	26	232	26	42	No grazing	9.6	24	584.9	188.4	179
SIH42.3.4	U	b	Z	-18.2997	Summer	14.1088	9550	0.6	55	19	26	232	26	42	No grazing	9.6	24	584.9	188.4	179
SIH43.1.1	V	a	X	-18.688	Winter	14.092	8870	0.2	64	1e-05	36	253	231	22	No grazing	9.6	24	584.9	188.4	179
SIH43.1.2	V	a	X	-18.5035	Winter	14.092	8870	0.2	64	1e-05	36	253	231	22	No grazing	9.6	24	584.9	188.4	179
SIH43.1.3	V	a	X	-18.1495	Summer	14.092	8870	0.2	64	1e-05	36	253	231	22	No grazing	9.6	24	584.9	188.4	179
SIH43.1.4	V	a	X	-17.9616	Summer	14.092	8870	0.2	64	1e-05	36	253	231	22	No grazing	9.6	24	584.9	188.4	179
SIH43.2.1	V	a	Y	-18.5906	Winter	14.092	8870	0.2	64	1e-05	36	253	231	22	No grazing	9.6	24	584.9	188.4	179
SIH43.2.2	V	a	Y	-18.584	Winter	14.092	8870	0.2	64	1e-05	36	253	231	22	No grazing	9.6	24	584.9	188.4	179
SIH43.2.3	V	a	Y	-18.191	Summer	14.092	8870	0.2	64	1e-05	36	253	231	22	No grazing	9.6	24	584.9	188.4	179
SIH43.2.4	V	a	Y	-17.3583	Summer	14.092	8870	0.2	64	1e-05	36	253	231	22	No grazing	9.6	24	584.9	188.4	179
SIH43.3.1	V	a	Z	-18.6791	Winter	14.092	8870	0.2	64	1e-05	36	253	231	22	No grazing	9.6	24	584.9	188.4	179
SIH43.3.2	V	a	Z	-18.5517	Winter	14.092	8870	0.2	64	1e-05	36	253	231	22	No grazing	9.6	24	584.9	188.4	179
SIH43.3.3	V	a	Z	-18.2967	Summer	14.092	8870	0.2	64	1e-05	36	253	231	22	No grazing	9.6	24	584.9	188.4	179
SIH43.3.4	V	a	Z	-17.6009	Summer	14.092	8870	0.2	64	1e-05	36	253	231	22	No grazing	9.6	24	584.9	188.4	179
SIH44.1.1	V	b	X	-18.511	Winter	14.092	8870	0.2	64	1e-05	36	253	231	22	No grazing	9.6	24	584.9	188.4	179
SIH44.1.2	V	b	X	-18.3656	Winter	14.092	8870	0.2	64	1e-05	36	253	231	22	No grazing	9.6	24	584.9	188.4	179
SIH44.1.3	V	b	X	-18.3794	Summer	14.092	8870	0.2	64	1e-05	36	253	231	22	No grazing	9.6	24	584.9	188.4	179
SIH44.1.4	V	b	X	-18.428	Summer	14.092	8870	0.2	64	1e-05	36	253	231	22	No grazing	9.6	24	584.9	188.4	179
SIH44.2.1	V	b	Y	-18.5399	Winter	14.092	8870	0.2	64	1e-05	36	253	231	22	No grazing	9.6	24	584.9	188.4	179
SIH44.2.2	V	b	Y	-18.5452	Winter	14.092	8870	0.2	64	1e-05	36	253	231	22	No grazing	9.6	24	584.9	188.4	179
SIH44.2.3	V	b	Y	-18.2235	Summer	14.092	8870	0.2	64	1e-05	36	253	231	22	No grazing	9.6	24	584.9	188.4	179
SIH44.2.4	V	b	Y	-18.2103	Summer	14.092	8870	0.2	64	1e-05	36	253	231	22	No grazing	9.6	24	584.9	188.4	179
SIH44.3.1	V	b	Z	-18.5116	Winter	14.092	8870	0.2	64	1e-05	36	253	231	22	No grazing	9.6	24	584.9	188.4	179
SIH44.3.2	V	b	Z	-18.3843	Winter	14.092	8870	0.2	64	1e-05	36	253	231	22	No grazing	9.6	24	584.9	188.4	179
SIH44.3.3	V	b	Z	-18.19	Summer	14.092	8870	0.2	64	1e-05	36	253	231	22	No grazing	9.6	24	584.9	188.4	179
SIH44.3.4	V	b	Z	-18.2829	Summer	14.092	8870	0.2	64	1e-05	36	253	231	22	No grazing	9.6	24	584.9	188.4	179
SIH45.1.1	W	a	X	-21.2911	Winter	13.9049	6200	1.2	31	53	16	40	0.001	20	Summer	9.6	24	584.9	188.4	179
SIH45.1.2	W	a	X	-25.9231	Winter	13.9049	6200	1.2	31	53	16	40	0.001	20	Summer	9.6	24	584.9	188.4	179
SIH45.1.3	W	a	X	-25.3569	Summer	13.9049	6200	1.2	31	53	16	40	0.001	20	Summer	9.6	24	584.9	188.4	179
SIH45.1.4	W	a	X	-25.9025	Summer	13.9049	6200	1.2	31	53	16	40	0.001	20	Summer	9.6	24	584.9	188.4	179
SIH45.2.1	W	a	Y	-19.7722	Winter	13.9049	6200	1.2	31	53	16	40	0.001	20	Summer	9.6	24	584.9	188.4	179
SIH45.2.2	W	a	Y	-20.3984	Winter	13.9049	6200	1.2	31	53	16	40	0.001	20	Summer	9.6	24	584.9	188.4	179
SIH45.2.3	W	a	Y	-26.329	Summer	13.9049	6200	1.2	31	53	16	40	0.001	20	Summer	9.6	24	584.9	188.4	179
SIH45.2.4	W	a	Y	-25.7625	Summer	13.9049	6200	1.2	31	53	16	40	0.001	20	Summer	9.6	24	584.9	188.4	179
SIH45.3.1	W	a	Z	-20.9197	Winter	13.9049	6200	1.2	31	53	16	40	0.001	20	Summer	9.6	24	584.9	188.4	179
SIH45.3.2	W	a	Z	-21.8237	Winter	13.9049	6200	1.2	31	53	16	40	0.001	20	Summer	9.6	24	584.9	188.4	179
SIH45.3.3	W	a	Z	-25.597	Summer	13.9049	6200	1.2	31	53	16	40	0.001	20	Summer	9.6	24	584.9	188.4	179
SIH45.3.4	W	a	Z	-25.852	Summer	13.9049	6200	1.2	31	53	16	40	0.001	20	Summer	9.6	24	584.9	188.4	179
SIH46.1.1	W	b	X	-18.2111	Winter	13.9049	6200	1.2	31	53	16	40	0.001	20	Summer	9.6	24	584.9	188.4	179
SIH46.1.2	W	b	X	-19.1487	Winter	13.9049	6200	1.2	31	53	16	40	0.001	20	Summer	9.6	24	584.9	188.4	179
SIH46.1.3	W	b	X	-18.2676	Summer	13.9049	6200	1.2	31	53	16	40	0.001	20	Summer	9.6	24	584.9	188.4	179
SIH46.1.4	W	b	X	-18.0161	Summer	13.9049	6200	1.2	31	53	16	40	0.001	20	Summer	9.6	24	584.9	188.4	179
SIH46.2.1	W	b	Y	-18.0259	Winter	13.9049	6200	1.2	31	53	16	40	0.001	20	Summer	9.6	24	584.9	188.4	179
SIH46.2.2	W	b	Y	-18.9188	Winter	13.9049	6200	1.2	31	53	16	40	0.001	20	Summer	9.6	24	584.9	188.4	179
SIH46.2.3	W	b	Y	-17.0501	Summer	13.9049	6200	1.2	31	53	16	40	0.001	20	Summer	9.6	24	584.9	188.4	179
SIH46.2.4	W	b	Y	-18.3701	Summer	13.9049	6200	1.2	31	53	16	40	0.001	20	Summer	9.6	24	584.9	188.4	179
SIH46.3.1	W	b	Z	-18.4698	Winter	13.9049	6200	1.2	31	53	16	40	0.001	20	Summer	9.6	24	584.9	188.4	179
SIH46.3.2	W	b	Z	-19.1606	Winter	13.9049	6200	1.2	31	53	16	40	0.001	20	Summer	9.6	24	584.9	188.4	179
SIH46.3.3	W	b	Z	-18.6634	Summer	13.9049	6200	1.2	31	53	16	40	0.001	20	Summer	9.6	24	584.9	188.4	179
SIH46.3.4	W	b	Z	-18.2427	Summer	13.9049	6200	1.2	31	53	16	40	0.001	20	Summer	9.6	24	584.9	188.4	179
